# Supplementary material for: Natural Hydrophobic Deep Eutectic Solvent-Based Enhanced Extraction of Bioactive Compounds from Cannabis sativa L. Leaf for Pharmaceutical Applications
Source: Int J Mol Sci. 2026 Mar 24;27(7):2933. doi: 10.3390/ijms27072933 (PMC13073703; doi:10.3390/ijms27072933)
Supplement: Supplementary file 1 [file ijms-27-02933-s001.zip]

Archive with 1 entries (1 files):
- ijms-4121792-supplementary.pdf
